# Supplementary material for: Heterosexist microaggressions, student academic experience and perception of campus climate: Findings from an Italian higher education context
Source: PLoS One. 2020 Apr 16;15(4):e0231580. doi: 10.1371/journal.pone.0231580 (PMC7162275; doi:10.1371/journal.pone.0231580)
Supplement: S1 Data — (XLSX) [file pone.0231580.s001.xlsx]

## Sheet: dataset_paper
Academic_rank	age	lgbq	iden_dic	Specialized_academia_program	microagg1	microagg2	microagg3	microagg4	interazione_pari	interazione_docenti	concern	climate1
0	18	0	1	0	-99	1	1	1	4.71429	2.8	3.25	3.25
0	18	0	1	0	1	1	1	1	4	1.8	3.25	4
0	18	0	1	0	5	2	1	2	3.57143	1.8	3	3.6
0	18	0	0	0	3	1	1	1	2.85714	1	2	1.6
0	18	0	1	0	1	1	1	1	4.28571	3.2	4.5	3
0	18	0	1	0	4	4	1	3	3.14286	3.8	4	3.4
1	19	0	0	0	1	1	1	1	3.28571	2.6	4.75	3.6
0	19	0	0	0	3	1	1	3	3.85714	2	2.25	3.6
0	19	0	1	0	1	1	1	1	4.57143	3.8	4.75	2.2
0	19	0	1	1	4	2	1	1	4.42857	3.4	4	4.6
1	19	0	0	1	1	1	1	1	2.42857	2.33333	-99	3.4
0	19	0	0	0	2	1	1	2	3.71429	2.8	4.25	4
0	19	0	0	0	1	1	1	1	3.85714	2.2	4.5	4.4
0	19	0	0	1	2	2	2	2	3.28571	3.2	2.75	2
0	19	0	0	0	1	1	1	-99	4.71429	3	3	4.2
0	19	0	1	1	1	1	1	1	3.85714	-99	2.75	3.4
0	19	0	1	1	1	3	1	1	3.57143	3	3.25	3.8
1	19	0	1	0	2	1	1	1	4.14286	3.6	4.25	4.6
1	19	0	0	1	1	1	1	1	4	1	2.5	5
1	19	0	1	1	1	1	1	1	3	2.6	4	3.6
1	19	0	1	1	4	3	2	2	3.28571	2.4	3	3.6
1	19	0	0	1	1	1	1	1	3.71429	1.6	2.75	4.4
1	19	0	1	1	4	1	3	1	4.71429	2.6	3	4.25
1	19	0	1	1	1	1	1	1	3.42857	3.4	3.75	4
1	19	0	1	1	1	1	1	1	3.42857	3	3	2.6
1	19	0	0	1	2	1	1	1	4	4.2	3	4
1	19	0	1	1	5	1	1	5	2.85714	2.4	2.25	2.8
1	19	0	0	0	3	3	3	3	3	3	3	2
1	19	0	1	0	1	1	1	1	4.85714	3	1.75	2.8
1	19	0	0	0	2	1	1	1	4.85714	3	3	5
1	19	0	0	0	5	2	1	2	1.71429	2.8	3.25	2
1	19	0	0	0	1	2	1	1	4.28571	4.6	4.5	2.2
1	19	0	1	1	1	1	1	1	4.42857	2.4	3.25	3.4
1	19	0	0	0	1	1	1	1	4.71429	3	4.75	4.4
1	19	0	1	0	2	1	1	1	2.85714	1.4	2.25	3.33333
1	19	0	0	1	4	1	1	2	2.57143	3.4	2.5	4.4
0	19	1	0	0	1	1	1	2	3.71429	3.6	3.75	3.8
1	19	1	1	1	1	1	1	1	2.42857	2.4	2.5	3.8
1	19	1	1	1	2	1	1	2	2.57143	1.8	3.25	3.4
0	19	1	1	0	1	1	1	1	4.71429	3.6	4	4.6
1	20	0	1	1	2	1	2	1	3.57143	3	2.75	3.6
1	20	0	1	0	4	2	1	2	1.85714	1.2	1.5	2.33333
1	20	0	0	0	5	3	4	4	3	2	2.25	2
1	20	0	1	1	1	1	1	1	4.85714	1	2	4
1	20	0	1	1	1	1	1	1	1.14286	4.8	4	2
1	20	0	1	1	2	1	1	1	4.85714	4.8	4	4.2
0	20	0	1	0	1	1	-99	1	5	5	4.5	4
1	20	0	1	0	4	1	1	1	4.28571	1	3.75	2.8
1	20	0	1	1	3	2	1	3	4.28571	1.4	3.25	4.4
1	20	0	0	0	1	2	1	1	4	3	3.75	3.4
1	20	0	1	0	4	1	1	1	3.57143	5	5	2.4
1	20	0	1	0	1	1	1	1	3.85714	1.8	2.5	3.2
1	20	0	1	0	3	3	3	-99	2.28571	4	2.75	3
1	20	0	1	0	1	1	1	1	4	2	3.5	4
1	20	0	1	1	1	1	1	1	2.71429	1	3.5	2.8
1	20	0	0	1	1	1	1	1	4.28571	1.8	4.75	3.6
1	20	0	1	1	4	1	1	1	3.85714	1	2.75	4.25
1	20	0	0	1	3	3	1	2	3.85714	2.6	2.25	4
1	20	0	1	1	1	1	1	1	4.42857	3.6	5	4.8
1	20	0	1	1	3	2	1	1	4.14286	2.2	4	4
1	20	0	1	1	1	1	1	1	2.85714	3.4	3	3.2
1	20	0	0	1	2	1	1	1	4.71429	2.4	4	4.25
1	20	0	1	1	1	3	3	1	3.28571	2.8	2.75	3.8
1	20	0	1	1	1	1	1	1	3.85714	2	3.5	3.4
1	20	0	0	1	5	5	1	1	3.71429	2.8	3.75	3.8
1	20	0	1	1	2	2	1	1	4.57143	2.2	2.75	3.6
1	20	0	1	1	1	1	1	1	3.28571	3	3.25	3.8
1	20	0	1	1	1	2	1	1	3.42857	3.2	4.5	3.6
1	20	0	1	0	1	1	1	1	4.28571	2.2	3.5	3.8
1	20	0	0	1	1	1	1	1	4.14286	2	2.75	3.4
1	20	0	0	1	2	1	1	1	3.71429	3.8	4	4.4
1	20	0	1	1	5	4	1	1	4.57143	2.8	2.5	3.4
1	20	0	1	1	1	1	1	1	3.71429	3.2	4.75	3.6
1	20	0	1	1	2	1	1	3	3.85714	1.6	4	3.6
0	20	0	1	0	1	2	1	1	3.42857	3	4	4.5
0	20	0	1	0	3	1	1	2	2.71429	2.2	1	3.4
1	20	0	1	1	1	1	1	1	4.28571	2	3.5	3.2
1	20	0	0	1	1	1	1	1	3.28571	5	3	5
1	20	0	1	1	3	1	1	1	4.42857	2.2	3	4.4
0	20	0	1	0	5	1	1	1	1.14286	4	3.5	2.8
1	20	0	0	0	3	1	1	1	3	2.2	4.25	2.5
1	20	0	1	0	1	1	1	1	4	3.2	2	3.4
1	20	0	0	1	3	2	1	1	4.42857	3.2	2.75	4
1	20	0	0	1	2	1	1	2	4	3	2.25	3.4
1	20	0	1	0	4	1	1	1	1.85714	2.8	3.5	4.2
0	20	0	1	1	4	1	1	3	3.71429	3.4	3.75	3.33333
1	20	0	1	0	1	1	1	1	4	1	3	3.8
1	20	0	1	1	1	1	1	1	4.42857	4.4	4.25	4.2
1	20	0	0	1	2	1	1	2	4.28571	3.4	3.25	3.6
1	20	0	1	1	1	1	1	1	2.14286	1.8	1	2.2
1	20	0	1	1	2	1	1	1	3.14286	1.4	2.75	2
0	20	0	1	0	1	1	1	1	4	3.2	4	3.6
1	20	1	1	0	1	1	1	1	4	3	3.5	3.6
1	20	1	0	0	5	1	1	1	4.42857	4	2.75	4
1	20	1	1	1	4	4	2	4	1.14286	1.6	1	2.2
1	20	1	0	1	1	1	1	1	3.28571	1	2.5	2.8
1	20	1	1	1	3	1	1	2	4.57143	2.8	2.75	4.2
0	20	1	1	1	1	1	1	1	2.85714	1.8	2.25	3
1	20	1	1	1	1	1	1	1	1.42857	1.4	2	3
1	21	0	1	1	1	1	1	1	4.42857	1	2.75	4
1	21	0	1	1	2	1	1	1	4	1	1.75	3.4
1	21	0	1	1	4	1	1	1	4.85714	2.6	4.5	4
1	21	0	1	0	4	1	1	3	4.42857	3	1.5	3
1	21	0	0	0	1	1	1	5	5	3.8	4.75	4.2
1	21	0	1	1	3	1	1	3	4.42857	2.2	2	3.4
1	21	0	0	0	1	1	1	1	3.57143	2	4	4
1	21	0	1	1	4	1	1	1	3.28571	4.2	2.25	3
1	21	0	1	1	1	1	1	2	4.42857	4.6	4.75	3.4
1	21	0	1	0	2	1	1	1	3.28571	3.4	3	4.2
0	21	0	1	1	5	1	1	1	2.14286	1	3.75	3.8
1	21	0	1	0	1	1	1	1	4.28571	2.2	1.75	3.6
1	21	0	1	0	4	3	3	1	4.42857	3	4	3.8
0	21	0	0	0	2	1	1	1	3.85714	1	1	2
1	21	0	1	1	2	1	1	1	3.42857	2.4	3	2.8
1	21	0	0	0	2	1	1	1	4.85714	2.8	2.5	4.2
1	21	0	1	0	1	1	1	1	4.42857	3	2.75	4
1	21	0	1	1	3	1	1	1	4.14286	1	5	4.4
1	21	0	1	1	1	1	1	1	4.85714	1.8	1.5	3.8
1	21	0	1	1	1	1	1	1	3.71429	1.8	4.25	3.6
1	21	0	0	0	4	2	1	2	3.28571	2	3.5	3.4
1	21	0	0	1	5	5	4	5	3.28571	5	3	4
1	21	0	0	1	1	1	1	1	2.85714	2.2	2.5	3.4
1	21	0	1	1	2	1	1	1	3.71429	2	2	2.8
1	21	0	1	1	1	1	1	1	3	2.2	3	3.4
0	21	0	1	1	3	1	1	2	3.85714	3.6	3.5	3.4
1	21	0	1	1	1	1	1	1	2.71429	2.4	2.5	3.6
1	21	0	1	1	1	1	1	1	5	1	2.5	4.2
1	21	0	0	1	1	1	1	1	2.71429	1.8	3	3.2
1	21	0	1	1	1	1	1	1	2.71429	1.8	3	3.6
1	21	0	1	1	1	1	1	1	2.14286	3.2	3.75	4.4
1	21	0	1	1	3	2	1	2	4.14286	2.6	3.75	3.6
1	21	0	1	1	1	1	1	1	3.85714	1.6	3	4.2
1	21	0	0	1	3	2	1	2	3	1.6	2.5	3
1	21	0	0	1	2	1	1	1	3.42857	3.6	3.75	3.4
1	21	0	1	1	5	1	1	3	2.14286	1	1.75	3
1	21	0	0	0	4	1	1	3	2.28571	3.4	3.5	3
0	21	0	1	1	5	5	4	1	4	3.6	4.25	4.4
1	21	0	1	1	3	3	1	1	3.57143	3.2	3.25	3.6
1	21	0	1	1	2	1	1	1	3	3.4	3.75	2.2
1	21	0	0	1	4	2	1	3	4	3.4	4.25	2.2
1	21	0	1	1	4	3	1	3	2.42857	1.6	1.5	2.2
1	21	0	1	1	3	1	1	1	4.14286	2.4	3.75	3.2
1	21	0	0	1	2	1	1	1	3.71429	1.4	1.5	4
1	21	0	1	0	4	4	1	3	2.85714	2.2	2.25	2.8
1	21	0	0	0	4	3	1	1	2.57143	1.8	2.5	3.8
1	21	0	0	1	1	1	1	1	2.71429	1	2.5	3.4
1	21	0	0	1	4	1	1	1	3.14286	3.4	3.25	3.5
1	21	0	1	0	1	1	1	3	5	1	2	3.2
1	21	0	1	1	2	1	1	1	1.42857	3	3.5	3.8
1	21	0	1	1	1	1	1	1	3.14286	3	4.5	4.25
1	21	0	1	1	1	1	1	1	4	2.6	2.5	3.2
1	21	0	0	1	4	1	1	1	2.28571	3	2.75	2.4
1	21	0	1	1	1	1	1	1	4.28571	2.4	3	4.4
1	21	0	1	1	1	1	1	1	5	5	5	4.8
1	21	0	0	1	2	2	1	2	3.57143	2.8	2.25	3
1	21	1	1	1	4	1	1	1	3.42857	3	4	3.4
1	21	1	1	1	2	1	1	1	3.42857	1.4	3.25	4
1	21	1	1	1	1	1	1	1	4.42857	3.8	3.75	3.4
1	22	0	1	1	5	5	3	3	1.71429	1.2	2.75	3
1	22	0	1	1	3	2	1	1	4.42857	4.6	4	3
1	22	0	1	0	1	1	1	1	3.57143	3	5	3
0	22	0	1	1	4	4	1	4	2.71429	3.2	3.5	4
0	22	0	1	0	2	1	1	1	3.42857	1.6	2.5	3.8
1	22	0	1	0	1	1	1	1	5	4.2	2.75	3.5
0	22	0	1	0	1	1	1	1	4	3.8	3	3.8
1	22	0	1	0	1	1	1	2	3.71429	3.2	3.25	3.2
1	22	0	0	1	4	1	1	1	4.42857	3.6	2.75	3.4
1	22	0	0	0	1	1	1	1	3.57143	1.8	2.25	3.4
1	22	0	1	1	4	1	1	2	3	4.6	2.5	3.6
1	22	0	1	1	3	2	1	2	3	1.6	2.5	2.8
1	22	0	1	0	3	1	1	1	4.57143	1.8	2	3.6
1	22	0	1	1	3	3	1	2	3.85714	1.6	1.25	2
1	22	0	1	0	3	1	1	3	3.28571	3	3.25	3.75
1	22	0	0	1	4	4	3	1	3.42857	3	3	3
0	22	0	1	0	3	1	1	1	3.85714	3.4	3	3.4
1	22	0	0	1	2	1	1	1	4	2	2.25	1.8
1	22	0	1	0	3	1	1	3	4.14286	1	2.75	3.2
1	22	0	1	1	3	2	1	1	3.85714	3	3.25	4.2
1	22	0	0	0	4	3	1	1	2.14286	1	1.5	3.2
1	22	0	1	0	5	2	1	2	3.42857	1	3.25	2.25
1	22	0	0	0	3	1	1	2	3.71429	4.2	3.25	3.25
1	22	0	1	0	5	1	1	-99	4.71429	1.2	4	4
1	22	0	1	1	1	2	1	1	3.85714	1.6	3.5	3.2
1	22	0	1	0	3	1	1	1	4.14286	3.6	3	4.6
1	22	0	1	1	1	1	1	1	4.42857	2	2.5	3.2
0	22	0	1	1	1	1	1	1	4	3.4	2.5	2.33333
1	22	0	1	1	4	1	1	1	4	5	5	5
1	22	0	0	0	1	1	1	1	3.57143	1.8	3	2.6
1	22	0	0	0	2	1	1	2	4.42857	2	3.5	4
1	22	0	0	1	1	1	1	1	4.71429	2.6	4.5	3.8
1	22	0	1	0	1	1	1	1	2.71429	2.2	2.25	2.8
1	22	0	1	0	2	1	1	1	3.28571	1.4	3	3.8
1	22	0	1	0	1	2	2	2	4.14286	3	4.5	3.2
1	22	0	1	1	2	2	1	2	3.85714	1	1	3
1	22	0	0	1	2	1	1	1	3.71429	3	3.5	3.8
1	22	0	1	1	1	1	1	1	3.85714	1.8	2.5	3
1	22	0	1	0	3	1	1	1	4	2.6	2	3.4
0	22	0	0	0	1	1	1	1	4.14286	3	3	3.6
1	22	0	1	1	3	1	1	1	4.71429	2.8	3	4.2
1	22	0	0	1	2	1	1	1	3.42857	2.4	1.5	1.4
1	22	0	0	1	1	1	1	1	4.85714	4.8	3.75	4.4
1	22	0	1	1	1	3	1	1	2.14286	1.4	3	3.2
1	22	0	1	1	5	4	1	2	3.57143	2.6	2.25	3.2
1	22	0	1	1	1	1	1	1	4.28571	1	1.25	1.75
1	22	0	0	1	1	1	1	1	3.85714	1.6	2	3.8
1	22	0	0	0	1	1	1	1	4	1.2	1.5	3.25
1	22	0	1	0	2	1	1	1	3.71429	4.2	3	4
1	22	0	1	0	2	1	1	1	3.71429	1.8	1	2.4
1	22	0	0	1	1	1	1	1	3.28571	4.2	2.25	-99
1	22	0	0	1	1	1	1	1	3.85714	1.2	2.75	2.8
1	22	0	1	0	3	1	1	2	3.42857	3.2	2.75	3
1	22	0	1	0	5	1	1	2	3.28571	2.6	2.5	2.8
1	22	0	0	1	2	1	1	1	3	2.8	2.75	3.2
1	22	0	0	0	2	1	1	1	4.14286	2	3	2
1	22	0	1	1	1	1	1	1	2.42857	2.4	2.75	2.8
1	22	0	1	0	-99	-99	-99	-99	3	3.4	2.75	3.2
1	22	0	1	0	3	1	1	2	3.85714	1	2.25	3.2
1	22	1	0	1	5	5	1	3	3.85714	2.8	2.25	2
1	22	1	1	1	4	1	1	1	1.28571	3	2.75	2.4
1	22	1	1	1	1	1	1	1	2.57143	1.4	3	3
1	22	1	1	1	2	1	1	1	4	3	3.5	3.6
1	22	1	0	0	2	1	1	2	3.71429	2.2	2.5	4.25
1	23	0	0	1	2	1	1	1	3	1.6	3.75	4
1	23	0	1	1	2	1	1	2	4.85714	4.2	3.75	4
1	23	0	1	1	1	1	1	1	5	1	1	3.4
1	23	0	1	1	2	1	1	1	4.14286	2.8	2.75	2
1	23	0	1	1	2	1	1	1	4.28571	3.8	3	3.4
1	23	0	0	1	1	1	1	1	3.14286	1.8	2.5	3
1	23	0	1	1	3	3	1	3	3.71429	1	2.5	3
1	23	0	1	1	2	1	1	1	4.42857	3.4	4	3.4
1	23	0	1	1	1	1	1	1	4.57143	3.4	4	4
1	23	0	0	1	1	1	1	2	2.85714	1.4	3.5	3.8
1	23	0	1	1	3	1	1	2	1.42857	1	2.25	3.2
1	23	0	0	0	2	2	1	3	3.28571	1.2	1.75	1.75
1	23	0	0	1	5	5	5	2	4.14286	3.4	2.5	2.5
1	23	0	1	0	1	1	1	1	3.71429	1	3.25	3.2
1	23	0	1	1	2	1	1	2	3.71429	3.8	4.5	3.8
0	23	0	1	1	1	1	1	1	2.85714	2.8	3	1.8
1	23	0	0	0	1	1	1	2	3	2	2.5	4
1	23	0	1	0	3	1	1	3	4.14286	4	3.75	3.8
1	23	0	1	1	4	4	1	2	2.85714	2.2	3.75	3.8
0	23	0	1	0	1	1	1	2	3.28571	3.8	2.75	3.4
0	23	0	0	0	4	3	2	3	4	2.6	3.75	3.4
1	23	0	0	0	3	3	3	3	3	3	3	3.2
1	23	0	1	0	1	1	1	1	3.57143	3.2	4	4.4
0	23	0	1	1	1	1	1	1	3.57143	4.6	5	3
1	23	0	0	0	3	2	1	3	1.28571	1.2	1	3
0	23	0	1	0	2	1	1	1	3.71429	2.6	2.75	3.75
1	23	0	0	0	2	1	1	2	4.28571	2.8	3.25	3.8
1	23	0	0	0	1	1	1	1	4.71429	4.4	4.25	4
1	23	0	0	0	2	2	1	1	1.85714	1.6	3.25	1.8
0	23	0	0	0	5	3	1	2	3.28571	1.2	2.25	3.6
1	23	0	1	1	1	1	1	1	3	3	2.75	3.6
1	23	0	1	0	2	1	1	1	3.71429	5	3	3.8
1	23	0	1	0	2	2	1	1	4.85714	5	3.5	4.5
1	23	0	0	1	1	1	1	1	4.28571	2	2.75	3.6
0	23	0	0	1	1	4	2	1	3.85714	2.8	1	3.8
1	23	0	1	1	1	3	1	3	1.85714	1	1	2.75
1	23	0	1	0	1	1	1	1	4.57143	1.4	2.75	3.4
1	23	0	1	1	1	1	-99	-99	3.71429	3	2.5	1.8
1	23	0	1	0	3	1	1	1	4.57143	2	5	4
1	23	0	1	1	3	2	2	3	3.71429	3.6	3	4
1	23	0	1	1	2	1	1	1	3.71429	3.2	2.75	3
1	23	0	1	1	1	1	1	1	5	1	1.75	2.8
1	23	0	1	1	4	2	1	2	3.71429	2.4	2.75	2.6
1	23	0	0	1	5	1	2	2	2.42857	3.4	3	2.8
0	23	0	1	1	1	3	1	1	3.71429	3.8	2.5	2.8
1	23	0	0	1	1	1	1	1	4	3.8	2	4
1	23	0	0	1	2	1	1	1	4.28571	2.6	1	3.2
1	23	0	1	0	2	1	1	2	3.71429	5	5	3
1	23	0	1	0	3	1	1	1	3.14286	3.2	3.5	3
1	23	0	1	0	2	1	1	2	1.57143	1.6	2.25	2
1	23	0	1	0	3	1	1	1	3.57143	1.6	1	3.6
1	23	0	0	0	1	1	1	1	4.28571	3.2	3.75	3.2
1	23	0	0	0	3	3	3	4	3.42857	3	3.75	4.2
0	23	0	1	0	2	1	1	1	2.57143	2.2	2	2.8
0	23	0	1	0	1	1	1	1	5	4.4	3.5	3.4
0	23	0	1	0	3	1	1	1	5	1	3.5	3.4
1	23	0	1	1	4	4	2	2	2.42857	3.2	3.25	2.33333
1	23	0	1	0	3	4	1	1	3.85714	3	3	4
0	23	0	1	1	2	3	1	1	4.14286	3.6	3	2
1	23	0	1	1	1	1	1	1	4.28571	2	2	3.2
1	23	0	1	0	1	1	1	1	4.57143	2.8	4	3.8
1	23	0	0	1	1	1	1	1	4.14286	3.4	3	3.2
1	23	0	1	0	1	1	1	1	4.14286	3	2.5	3.4
0	23	0	1	1	2	1	1	2	4.57143	3.4	3.5	3.8
0	23	0	1	1	1	2	1	1	5	2.2	2.75	4.2
1	23	0	1	1	2	1	1	1	3.42857	3.4	3.25	2.8
1	23	0	0	1	2	1	1	1	2.71429	2.6	4	3.2
1	23	0	1	1	1	1	1	1	2.57143	2.6	2.5	4
1	23	0	0	1	3	1	1	1	3.42857	2	3.25	2.4
1	23	0	0	0	1	1	1	1	1.85714	2.8	3	2.8
1	23	0	1	0	5	1	1	1	3.57143	1.8	1.25	4.25
1	23	0	0	0	3	1	2	1	3.85714	4.6	4.25	3.4
1	23	0	1	1	2	1	1	1	2.42857	2	3	3.4
1	23	0	1	1	1	1	1	1	3.28571	1.6	1.5	3.4
1	23	0	1	1	3	2	1	1	4.28571	1.8	1	2.8
1	23	0	0	0	3	3	2	2	3.28571	3.8	2.5	4
1	23	0	0	1	1	1	1	1	4.71429	3.4	5	4.6
1	23	0	1	1	1	3	1	1	5	2.6	3.5	4
0	23	0	0	0	3	1	1	1	4	3.2	4.75	3
1	23	0	1	0	5	1	1	1	2.28571	5	3	2.2
1	23	0	1	1	1	1	1	1	4.28571	3.6	3	3.25
1	23	1	0	1	1	1	1	1	4	4	4	4
1	23	1	1	0	3	2	1	1	3.28571	3.6	2.75	1.8
0	23	1	1	1	1	1	1	1	2.85714	1.2	2	4
1	23	1	1	1	2	2	3	2	1.57143	1.6	2.5	2.6
1	23	1	1	1	1	1	1	1	2.14286	3.4	1	3.8
1	24	0	1	1	1	1	1	1	2.14286	1	1.25	3.6
1	24	0	1	1	2	1	1	2	4.14286	3	2	4
1	24	0	1	1	1	1	1	1	4.57143	4	4.25	4
1	24	0	1	1	1	1	1	1	4.42857	1.4	3.75	4
1	24	0	1	1	1	1	1	1	3.57143	1.6	3	3.8
1	24	0	1	1	1	1	1	1	3.85714	3.6	4	3.6
1	24	0	1	1	1	1	1	1	4.71429	2.8	4.25	2.6
1	24	0	1	1	1	1	1	1	2.85714	1.2	2.75	3.4
1	24	0	1	1	3	1	1	1	4.14286	4.2	4.25	4.2
1	24	0	1	1	1	1	1	1	3	3	2.5	4.2
1	24	0	1	1	3	2	3	2	3.85714	1	1	2.6
1	24	0	1	1	2	1	1	2	4	3	4	3.2
1	24	0	1	0	2	1	1	2	2.14286	2.8	1.25	2.8
1	24	0	1	0	4	3	3	3	3	3	3	3.6
1	24	0	1	0	3	1	1	1	2.71429	1.2	1.75	2
1	24	0	1	1	1	1	1	1	1.71429	2.6	3.5	3.4
1	24	0	1	0	5	4	1	4	2.71429	1.8	1.75	2.4
1	24	0	1	0	3	1	1	1	1.71429	1.6	1	3
1	24	0	1	0	1	1	1	2	2.71429	3.2	3.75	3.75
1	24	0	1	1	2	1	1	1	4	3.4	4	3.8
0	24	0	0	0	3	3	3	2	3.28571	2.6	3	3.6
1	24	0	1	1	4	2	1	4	3.14286	2	2.75	2
1	24	0	1	1	3	2	1	2	2.57143	3.6	3.5	3
1	24	0	1	0	2	1	1	1	3.85714	1	3.5	4
1	24	0	1	1	2	2	1	2	3.14286	3.4	3	3
1	24	0	0	0	2	1	1	2	4.57143	3.8	2.75	3.6
1	24	0	1	0	1	1	1	1	5	4.2	5	4.8
1	24	0	1	1	3	3	1	2	3.57143	5	3.25	3.4
1	24	0	1	1	3	3	2	3	4.28571	4.4	3.25	4.4
1	24	0	1	1	2	1	1	1	4	2	3.25	3.33333
1	24	0	0	1	5	1	1	2	2.42857	1.4	3.75	1.8
1	24	0	1	0	1	1	1	1	4.42857	4.2	2.5	3.4
1	24	0	1	0	2	1	1	1	4.42857	4	4.5	4.4
1	24	0	1	0	1	1	1	1	3.28571	3	3	2
1	24	0	1	1	1	1	1	1	3.14286	4.4	2.5	4.2
1	24	0	0	1	1	1	1	2	2.57143	1	1.5	1.8
1	24	0	1	1	1	1	1	1	3.28571	1.4	2.25	3.25
1	24	0	1	0	1	1	1	1	3.85714	4	3.75	2.8
1	24	0	1	1	4	1	1	1	3.85714	3	3.25	3
1	24	0	1	0	1	1	2	1	4.28571	3.8	4.25	3.4
1	24	0	1	1	2	1	1	1	3.42857	3.6	2.5	2
1	24	0	0	0	3	2	1	1	3.28571	1.6	2.5	4.2
1	24	0	1	0	3	2	1	1	2.57143	3.6	2.75	4
0	24	0	0	0	2	1	1	1	4	3.8	3.25	2.4
1	24	0	1	1	3	3	2	3	3.14286	3.2	3.25	2.25
1	24	0	0	0	4	4	1	5	4.14286	4.4	2.75	3.2
1	24	0	1	1	3	4	1	2	3.57143	4.2	3.5	3.6
1	24	0	1	1	1	1	1	1	2.42857	2	3.25	3.4
1	24	0	1	1	2	5	5	2	1.57143	1	1	1
1	24	0	0	0	1	1	1	1	4.42857	2.8	5	4.2
1	24	0	1	0	1	1	1	1	2.14286	1	2.25	2
1	24	1	1	1	2	1	1	1	4.14286	3.2	3.5	3.8
1	24	1	0	1	3	1	1	3	4.14286	4	3.75	3.75
0	24	1	0	0	1	1	1	1	1.57143	3.2	3.25	3
0	24	1	1	0	2	1	1	1	2.85714	3.2	2.5	3.75
1	24	1	0	0	3	1	1	1	5	1.8	2.5	2.8
1	24	1	1	1	1	1	1	1	3.85714	5	5	4
1	25	0	1	1	2	1	1	1	3.71429	2.6	4	3.4
1	25	0	0	1	2	1	1	1	2.42857	4	3.5	2.2
1	25	0	1	1	3	1	1	4	3.57143	3.4	1.75	2.4
1	25	0	1	1	3	2	1	2	4.57143	3	1.25	3
0	25	0	0	0	4	5	1	2	2.85714	1.6	1.75	1.33333
1	25	0	0	1	1	1	1	1	2.28571	2.6	1	2.4
1	25	0	1	0	4	1	1	3	4.14286	3.8	2	3.2
1	25	0	0	0	5	3	2	3	3.57143	1	1.25	3.4
1	25	0	1	0	4	1	1	2	3.42857	2.2	1.75	3.8
0	25	0	1	0	1	1	1	1	5	4	4.5	3.8
1	25	0	0	0	2	1	1	1	3.85714	1	1	1.5
1	25	0	0	0	4	2	1	2	3.57143	3	2.25	2.6
1	25	0	1	1	1	3	1	1	4.14286	3	2.75	3.8
1	25	0	1	0	1	1	1	1	3.28571	2.2	3	3.2
1	25	0	1	0	2	1	1	1	3.71429	3	1	2.4
1	25	0	0	0	1	1	1	1	3	3	3	3.4
1	25	0	1	0	4	2	1	2	4.57143	3.2	3.5	4
1	25	0	0	1	3	1	1	3	3.71429	3.4	2.75	4
1	25	0	1	1	2	1	1	1	3.14286	4.2	3.75	3.8
1	25	0	0	0	2	1	1	3	3.14286	3.4	3	4.2
1	25	0	1	1	1	1	1	1	4.57143	3	3.25	4
1	25	0	1	1	3	1	1	1	4.57143	3.6	1.5	3.25
1	25	0	0	1	2	1	1	1	3.85714	4	3.5	2
1	25	0	0	0	1	1	1	1	3.42857	1.8	3	3.25
1	25	0	1	0	3	1	1	1	3.42857	2.4	1.75	2.4
1	25	0	1	1	2	1	1	1	4.71429	3	3.5	3
0	25	0	0	0	1	1	1	1	3.14286	4	3.5	3.25
1	25	0	1	0	1	1	1	1	4	4	3.5	3.4
1	25	0	0	1	4	3	1	3	4	1	3	2.6
1	25	0	0	1	1	1	1	2	4.42857	3	3.5	4
1	25	0	1	0	5	5	1	3	4.57143	3	3	3
1	25	0	0	0	1	1	1	1	3.14286	2.8	2.75	3.2
1	25	0	1	1	1	1	1	1	3.42857	2.6	2.5	2.6
1	25	0	0	1	2	4	1	1	2.85714	1	2.75	2.6
1	25	0	0	1	5	5	1	5	3.14286	1.4	1.5	2.2
1	25	0	1	0	1	1	1	3	4.28571	2.2	2.75	4
1	25	0	1	0	1	1	1	1	3.71429	2.6	3	3.4
1	25	1	1	1	1	1	1	1	3.42857	3.6	3.75	4
1	25	1	1	0	3	3	1	1	4.14286	4.6	3.5	3.8
1	25	1	1	1	3	5	1	1	4.28571	4.6	2.5	2.2
0	26	0	0	1	5	2	1	3	3.85714	3.6	4.75	4
1	26	0	1	0	1	1	1	1	2.14286	2	2.25	1
0	26	0	0	1	3	2	1	1	3.85714	4.4	1.5	3.2
1	26	0	0	0	1	1	1	1	4.14286	4	3	4.6
0	26	0	0	1	4	3	1	2	3.57143	5	3	3.4
1	26	0	0	0	5	2	1	2	4.57143	4.2	2.75	3.4
1	26	0	0	1	3	1	1	1	4.57143	3.2	2	4
1	26	0	1	1	1	1	1	1	3	3	3	3
1	26	0	1	0	1	1	1	1	3.14286	3	3	3
1	26	0	1	1	5	1	1	1	4.71429	3.6	2.5	4.2
0	26	0	1	0	2	1	1	1	3.57143	3.2	4.5	2.6
0	26	0	1	1	2	1	1	1	3.28571	2.4	3.5	4
1	26	0	0	1	1	1	1	1	2.57143	2.4	2.25	2.6
0	26	0	0	0	1	1	1	1	2.71429	1.6	2.75	2.4
0	26	0	0	0	2	2	1	2	3.71429	1.6	1.5	2.2
1	26	0	0	0	3	1	1	1	4	2.4	2	3.2
1	26	0	0	0	2	1	1	1	2.85714	1.6	3	3.4
1	26	0	0	1	1	1	1	1	2.42857	4.6	2.75	2
1	26	0	1	0	1	1	1	1	3.14286	4.8	3	3.8
1	26	0	0	1	4	1	1	1	3.28571	1	1.75	1.8
1	26	0	1	1	5	4	2	3	3.14286	2.4	1.5	2.6
1	26	1	0	0	2	1	1	2	5	1.6	3.25	3.5
1	27	0	1	1	1	2	3	1	1.85714	1.4	2.75	2.8
1	27	0	0	0	1	1	1	1	3.85714	2.4	3	3.6
1	27	0	0	0	2	1	1	1	2.28571	1.6	2	2.8
1	27	0	0	0	1	1	1	1	4.71429	3.8	4	3.8
0	27	0	0	0	1	1	1	1	3.71429	4	4	4
1	27	0	0	0	2	1	1	1	2.71429	1.2	2.75	3.4
1	27	0	1	0	1	1	1	1	3	3	3	3.4
1	27	0	1	0	1	2	1	1	4.14286	3.8	4.5	3.4
1	27	0	0	0	5	5	1	3	2.28571	1	1.75	2.6
1	27	0	0	1	3	1	1	2	2.57143	1.6	2.75	3.4
1	27	0	1	1	2	1	1	1	3.14286	3.6	2.5	3.8
1	27	0	1	0	3	3	3	3	3.14286	4	3	3.4
1	27	0	0	0	2	1	1	2	3	2.6	2.75	2.66667
1	27	0	1	1	5	1	1	1	3.57143	4.2	4.75	3.6
1	27	0	1	1	2	1	1	1	3.14286	2.4	3	4
1	27	1	1	1	3	1	1	1	4.42857	1.8	1.75	3.25
1	27	1	1	0	1	1	1	2	2	3	3	2.4
1	28	0	1	1	3	1	1	2	3.85714	3	3.5	3.8
1	28	0	1	1	3	1	1	1	1.85714	2	2.25	2.4
1	28	0	0	0	2	1	1	1	3.28571	3.2	3.5	3.8
1	28	0	0	0	1	1	1	1	4.42857	3	1	2.6
1	28	0	0	0	4	4	1	2	3.42857	3.6	3.25	3
1	28	0	1	0	4	2	1	2	4.71429	5	4.5	3
1	28	0	0	1	2	1	1	2	4.28571	4.8	2	3.6
1	28	0	1	0	1	1	1	1	5	3	3	4.8
1	28	0	0	1	4	3	1	5	3.71429	3.2	3.5	3.6
1	28	0	0	0	1	1	1	1	4.28571	4	3	3
1	28	0	0	0	4	1	1	3	3.14286	1.8	2.75	3
1	28	0	1	0	1	1	1	1	2.71429	1	3	2.6
1	28	0	0	0	1	1	1	1	3.85714	4	4	3
1	29	0	1	1	1	1	1	1	3	3	3	3
1	29	0	0	0	1	1	1	1	3.71429	2.8	3.25	3.6
1	29	0	0	1	3	4	5	1	1.42857	1.6	3	3.2
0	29	0	1	1	1	1	1	1	3.85714	3	3	4
1	29	0	0	1	3	1	1	3	3.42857	1.6	4.25	3.8
1	30	0	1	0	2	2	1	2	1.57143	1	1.25	2.6
1	30	0	0	0	5	5	1	5	3.57143	1	1.75	3.6
1	31	0	1	1	1	1	1	1	5	5	5	5
1	31	0	0	0	4	2	1	4	4.28571	2.2	2.75	3.6
0	31	1	1	1	1	1	1	1	4	4	4	3.8
1	32	0	1	1	1	1	1	1	3.71429	1.4	3.25	2.8
1	32	0	1	1	4	3	2	3	3.28571	2.4	2.5	3
1	33	0	1	0	3	1	1	3	3.71429	1	2	3
1	33	1	1	1	5	2	1	2	4	2.4	2.5	1.75
